# Supplementary material for: Neoeriocitrin Targeting Beclin1 Deubiquitination and Autophagy in Osteogenic Differentiation of Human Dental Pulp Stem Cells
Source: Adv Sci (Weinh). 2025 Aug 19;12(43):e04378. doi: 10.1002/advs.202504378 (PMC12631872; doi:10.1002/advs.202504378)
Supplement: Supplementary file 2 — Supporting Information [file ADVS-12-e04378-s002.xlsx]

## Sheet: results_TPP_TR
Protein_ID	Gene Symbol	diff_meltP_Compound_vs_DMSO
Q14457	BECN1	8.12691
P38432	COIL	7.26937
O95249	GOSR1	6.77697
Q6P587	FAHD1	6.50229
Q7Z7A4	PXK	6.18196
Q4VC31	MIX23	6.03953
O95980	RECK	5.70466
Q9NW75	GPATCH2	5.69847
Q9BRZ2	TRIM56	5.67501
P13987	CD59	5.19015
Q8WWN8	ARAP3	4.93247
Q8WZA0	LZIC	4.69195
Q8WUJ3	CEMIP	4.38199
Q9H0G5	NSRP1	4.25194
P49247	RPIA	4.24938
O60828	PQBP1	4.18406
Q8TF01	PNISR	4.11871
Q9P206	KIAA1522	4.05808
Q9C0D5	TANC1	3.99697
P62314	SNRPD1	3.94293
P14635	CCNB1	3.89889
P84103	SRSF3	3.88401
Q9Y3D6	FIS1	3.88181
Q9UJX3		3.85741
Q96JY6	PDLIM2	3.8448
Q9NRX1	PNO1	3.74685
C9JLW8	MCRIP1	3.67791
O14828	SCAMP3	3.67134
O15014	ZNF609	3.58785
P49754	VPS41	3.57932
Q16270	IGFBP7	3.55701
Q7Z6J0	SH3RF1	3.33169
Q96EB1	ELP4	3.32558
Q6NYC8	PPP1R18	3.29627
Q9NVW2	RLIM	3.29065
P46937	YAP1	3.24604
Q9GZN8	ADISSP	3.24195
Q6WKZ4	RAB11FIP1	3.24097
P09497	CLTB	3.23684
Q9Y5X2	SNX8	3.23134
Q9UBW7	ZMYM2	3.1641
P33240	CSTF2	3.16049
Q6IQ49	SDE2	3.14884
O95721	SNAP29	3.07916
Q7Z5H3	ARHGAP22	3.07016
O75330	HMMR	3.04735
Q14739	LBR	3.01559
Q75N03	CBLL1	2.98812
Q9BZM1	PLA2G12A	2.95143
Q9BVC5	C2orf49	2.92845
Q01658	DR1	2.91437
O15040	TECPR2	2.91232
O60318	MCM3AP	2.85805
P22692	IGFBP4	2.82987
P80303	NUCB2	2.78316
O75494	SRSF10	2.75552
Q16740	CLPP	2.66285
O75152	ZC3H11A	2.6578
O15116	LSM1	2.64585
O60566	BUB1B	2.63013
Q9H0Q0	CYRIA	2.61357
Q9H4L7	SMARCAD1	2.59807
Q8IUZ5	PHYKPL	2.59396
Q7Z6M1	RABEPK	2.57557
P46976	GYG1	2.56473
P10109	FDX1	2.56107
P62942	FKBP1A	2.53589
Q7Z5L2	R3HCC1L	2.51051
P57076	CFAP298	2.50462
Q6KC79	NIPBL	2.50429
Q5QJE6	DNTTIP2	2.47534
Q13303	KCNAB2	2.47027
Q92796	DLG3	2.46719
Q8NDT2	RBM15B	2.45416
P25490	YY1	2.44969
Q9NSY0	NRBP2	2.44228
Q96D15	RCN3	2.43514
O95602	POLR1A	2.43384
Q96DM3	RMC1	2.37791
P49840	GSK3A	2.37487
P60660	MYL6	2.3678
Q14676	MDC1	2.35582
Q6DCA0	AMMECR1L	2.34374
Q9H3H1	TRIT1	2.34183
P06703	S100A6	2.33783
Q9H7B4	SMYD3	2.33646
O95965	ITGBL1	2.33162
Q9Y6Q9	NCOA3	2.33033
Q96ED9	HOOK2	2.31102
Q53S33	BOLA3	2.30728
P16591	FER	2.29622
O43678	NDUFA2	2.28724
P17405	SMPD1	2.28317
Q8IXL7	MSRB3	2.26585
Q9BYX2	TBC1D2	2.24686
Q96NE9	FRMD6	2.24092
Q76FK4	NOL8	2.22569
P28065	PSMB9	2.2127
Q9H0L4	CSTF2T	2.19286
Q9UK53	ING1	2.18211
Q9BZG8		2.1665
Q96PV7	FAM193B	2.15084
Q13158	FADD	2.14974
Q86U38	NOP9	2.13839
Q9NYB0	TERF2IP	2.12488
P09382	LGALS1	2.10955
O95758	PTBP3	2.10281
Q12802	AKAP13	2.06675
P01116	KRAS	2.06655
P62310	LSM3	2.06078
Q9NW68	BSDC1	2.0588
P26374	CHML	2.05784
Q02818	NUCB1	2.05769
P55263	ADK	2.04736
Q8N2M8	CLASRP	2.0283
Q9BZV1	UBXN6	2.02433
Q9C0I1	MTMR12	1.99837
Q6ZSR9		1.99392
Q04760	GLO1	1.98285
O14737	PDCD5	1.97389
P41208	CETN2	1.96547
P19447	ERCC3	1.96285
Q15438	CYTH1	1.96167
O43150	ASAP2	1.92939
P51688	SGSH	1.92473
Q86XZ4	SPATS2	1.90782
Q9Y237	PIN4	1.90366
Q9NVH2	INTS7	1.88979
Q9ULA0	DNPEP	1.88587
Q8WUI4	HDAC7	1.88541
Q96AT9	RPE	1.88051
Q15648	MED1	1.87633
O14618	CCS	1.87386
O75607	NPM3	1.86522
Q9HC16	APOBEC3G	1.85934
O95372	LYPLA2	1.84154
O95881	TXNDC12	1.82282
Q9Y4H2	IRS2	1.81057
O75170	PPP6R2	1.80103
Q96FZ2	HMCES	1.7938
O14827	RASGRF2	1.78789
Q9NWK9	ZNHIT6	1.77717
O94874	UFL1	1.77278
P29966	MARCKS	1.75354
Q32MZ4	LRRFIP1	1.74232
O75382	TRIM3	1.73368
P09496	CLTA	1.72741
Q15293	RCN1	1.71869
Q9P0P0	RNF181	1.71628
Q9GZX9	TWSG1	1.7111
Q15554	TERF2	1.69771
Q9BY77	POLDIP3	1.69194
Q969G3	SMARCE1	1.66733
Q96MF7	NSMCE2	1.66667
Q9ULH7	MRTFB	1.6646
O14545	TRAFD1	1.659
Q9Y4G8	RAPGEF2	1.65626
P00387	CYB5R3	1.65175
O95396	MOCS3	1.64871
Q96HW7	INTS4	1.629
Q96C11	FGGY	1.62764
Q9H5X1	CIAO2A	1.62146
Q9BTE7	DCUN1D5	1.60814
P20645	M6PR	1.60283
Q13114	TRAF3	1.60037
Q8WU10	PYROXD1	1.60018
P83916	CBX1	1.59693
P07858	CTSB	1.58373
Q96PE2	ARHGEF17	1.5733
Q96EQ0	SGTB	1.5681
Q9H773	DCTPP1	1.5652
Q8NDD1	C1orf131	1.56237
Q9BSD7	NTPCR	1.56215
P32321	DCTD	1.55593
O75122	CLASP2	1.54865
O43166	SIPA1L1	1.54699
P47974	ZFP36L2	1.54014
Q15386	UBE3C	1.5337
Q99470	SDF2	1.53099
Q9NP61	ARFGAP3	1.52779
P27816	MAP4	1.50541
Q9UNN5	FAF1	1.50391
Q9BW19	KIFC1	1.498
O75521	ECI2	1.4972
Q9UL25	RAB21	1.49347
P62995	TRA2B	1.49104
P02458	COL2A1	1.48544
Q9Y3C0	WASHC3	1.48494
O60583	CCNT2	1.48424
Q9P0V3	SH3BP4	1.48084
P26447	S100A4	1.46586
Q9H8M7	MINDY3	1.46273
O60307	MAST3	1.46227
Q15427	SF3B4	1.46188
P21589	NT5E	1.46128
Q53HC5	KLHL26	1.45787
Q9Y2I1	NISCH	1.45536
Q9BUE0	MED18	1.44659
P16083	NQO2	1.43897
Q8TEW0	PARD3	1.43492
Q70IA6	MOB2	1.43221
Q15424	SAFB	1.43071
Q9NV35	NUDT15	1.42906
O43493	TGOLN2	1.42485
Q96I15	SCLY	1.42401
Q9H479	FN3K	1.42103
P46100		1.41151
P14174	MIF	1.40639
Q8N5I9	NOPCHAP1	1.40201
O75113	N4BP1	1.38962
Q96EK7	FAM120B	1.38418
Q8TE77	SSH3	1.37464
P49773	HINT1	1.36546
Q14151	SAFB2	1.36329
Q9P299	COPZ2	1.36073
O43765	SGTA	1.35564
P62837	UBE2D2	1.3458
P27824	CANX	1.34153
Q9NP72	RAB18	1.34123
P62910	RPL32	1.33093
Q7L273	KCTD9	1.32848
Q96L34	MARK4	1.32731
Q14527	HLTF	1.32664
P42858	HTT	1.32618
Q86TN4	TRPT1	1.31882
Q9Y5K6	CD2AP	1.31625
Q9P1Y6	PHRF1	1.31512
Q96B36	AKT1S1	1.30109
Q9BRA2	TXNDC17	1.29588
Q13153	PAK1	1.29245
Q13363	CTBP1	1.29043
Q5VT25	CDC42BPA	1.28943
Q9NP97	DYNLRB1	1.28317
Q8N1W1	ARHGEF28	1.28293
Q9NVE7	PANK4	1.28169
Q9HCD5	NCOA5	1.28068
O00115	DNASE2	1.28051
P49755	TMED10	1.27855
P31942	HNRNPH3	1.27426
Q5MNZ6	WDR45B	1.27401
Q9Y6G5	COMMD10	1.27352
Q9H8W4	PLEKHF2	1.27186
O75347	TBCA	1.26054
P11802	CDK4	1.25956
P62244	RPS15A	1.2534
P52594	AGFG1	1.25112
Q5TZA2		1.24946
P09936	UCHL1	1.24445
P09493	TPM1	1.24186
Q969F9	HPS3	1.22953
Q15555	MAPRE2	1.22008
P22830	FECH	1.21853
O94966	USP19	1.2174
O00244	ATOX1	1.21535
Q06587	RING1	1.2103
P67936	TPM4	1.20539
Q9NQT5	EXOSC3	1.19553
Q9NVU7	SDAD1	1.19359
P00441	SOD1	1.18882
Q96PZ2	FAM111A	1.18552
Q9HAS0	C17orf75	1.18454
Q9Y224	RTRAF	1.18368
O95239	KIF4A	1.1812
Q9NXF1	TEX10	1.1787
P67809	YBX1	1.17595
O75832	PSMD10	1.17388
Q9NVG8	TBC1D13	1.17148
Q96F86	EDC3	1.16822
P31689	DNAJA1	1.16744
Q86X76	NIT1	1.16608
Q96T37	RBM15	1.15855
P19532	TFE3	1.15233
Q8NBJ7	SUMF2	1.15129
Q96K49	TMEM87B	1.1486
P51572	BCAP31	1.14818
Q92484	SMPDL3A	1.14268
Q9Y2Q9	MRPS28	1.13497
Q9H4L5	OSBPL3	1.13375
Q8NI27	THOC2	1.12951
Q71UI9	H2AZ2	1.12795
P82650	MRPS22	1.12776
Q9BZD4	NUF2	1.12476
Q9H6Y2	WDR55	1.12369
Q8N257	H2BC26	1.12361
Q9P2K5	MYEF2	1.11978
Q9Y243	AKT3	1.11768
P78559	MAP1A	1.11209
P12955	PEPD	1.10983
Q9GZR7	DDX24	1.10766
Q96L93	KIF16B	1.10674
P00374	DHFR	1.10631
P08670	VIM	1.10521
Q8TEH3	DENND1A	1.10365
O75691	UTP20	1.10296
P82933	MRPS9	1.09951
Q14012	CAMK1	1.09912
Q5T160	RARS2	1.09835
Q9NVI1	FANCI	1.09603
Q5T280	SPOUT1	1.09543
Q9BTV5	FSD1	1.09538
Q5M775	SPECC1	1.09309
Q9ULW0	TPX2	1.09185
Q9H4P4	RNF41	1.08647
Q9UKS6	PACSIN3	1.08017
Q9NQP4	PFDN4	1.07604
Q9Y2J2	EPB41L3	1.07427
P48426	PIP4K2A	1.0728
P54727	RAD23B	1.07166
Q96JB5	CDK5RAP3	1.0664
O60885	BRD4	1.06544
P29558	RBMS1	1.06449
Q9BZE4	GTPBP4	1.0613
Q3KQU3	MAP7D1	1.05628
Q9Y2V2	CARHSP1	1.05332
O75165	DNAJC13	1.04804
P63165	SUMO1	1.04657
P25098	GRK2	1.04588
Q8N3R9	PALS1	1.04526
P36954	POLR2I	1.0449
Q9Y600	CSAD	1.04032
O00214	LGALS8	1.03868
Q9BRT6	LLPH	1.03813
Q15645	TRIP13	1.03761
Q02252	ALDH6A1	1.03661
P62253	UBE2G1	1.03171
P30044	PRDX5	1.03151
P13861	PRKAR2A	1.02152
P49914	MTHFS	1.02034
Q9UKF7	PITPNC1	1.02
P51858	HDGF	1.01661
Q96I24	FUBP3	1.01571
Q96EY7	PTCD3	1.01457
Q5T2E6	ARMH3	1.01453
Q9UGR2	ZC3H7B	1.00936
P19784	CSNK2A2	1.00855
Q13232	NME3	1.0046
P26599	PTBP1	1.00245
P06753	TPM3	0.997161
O60784	TOM1	0.98941
Q96I25	RBM17	0.985327
O95400	CD2BP2	0.972789
Q56P03	EAPP	0.971971
Q96A49	SYAP1	0.969015
Q96S55	WRNIP1	0.966669
Q93074	MED12	0.966072
P52298	NCBP2	0.965165
Q9HCG8	CWC22	0.963459
P10599	TXN	0.963447
Q15007	WTAP	0.960522
Q7KZI7	MARK2	0.960475
P61254	RPL26	0.953109
O75223	GGCT	0.946721
P82979	SARNP	0.943981
Q9UBF8	PI4KB	0.943298
Q9NUQ6	SPATS2L	0.939563
Q86WN1	FCHSD1	0.935629
Q9BV86	NTMT1	0.932245
P08962	CD63	0.931333
Q96ME7	ZNF512	0.931233
Q9UNZ2	NSFL1C	0.928755
P26885	FKBP2	0.927757
Q96FS4	SIPA1	0.922557
P45973	CBX5	0.918037
Q92624	APPBP2	0.917519
Q04323	UBXN1	0.916645
Q96PK6	RBM14	0.91501
O43427	FIBP	0.914409
Q9Y4X5	ARIH1	0.910509
Q5XPI4	RNF123	0.909649
O43251	RBFOX2	0.905694
P61289	PSME3	0.901865
Q9BUK6	MSTO1	0.897096
Q06033	ITIH3	0.895381
O94888	UBXN7	0.892862
Q9H7C9	AAMDC	0.890567
O00764	PDXK	0.884981
Q15058	KIF14	0.88416
Q8N4C6	NIN	0.883291
O75694	NUP155	0.88097
P11717	IGF2R	0.880885
Q8TBE9	NANP	0.878267
Q96EP0	RNF31	0.876901
Q8IWZ3	ANKHD1	0.87391
Q9UBD5	ORC3	0.870904
Q9UKL6	PCTP	0.870732
O94885	SASH1	0.862195
Q9H6E4	CCDC134	0.861833
Q96FJ2	DYNLL2	0.861339
P23743	DGKA	0.860547
P05387	RPLP2	0.860544
P13807	GYS1	0.859314
Q15628	TRADD	0.855573
O60551	NMT2	0.850923
Q6PJT7	ZC3H14	0.849493
P04150	NR3C1	0.843592
P15374	UCHL3	0.841882
Q9ULH1	ASAP1	0.837639
Q8N283		0.837449
Q3KQV9	UAP1L1	0.835835
Q9UI30	TRMT112	0.835775
Q9UKL0	RCOR1	0.835534
Q86TC9	MYPN	0.833805
P83876	TXNL4A	0.829164
Q96S59	RANBP9	0.828728
Q9UL15	BAG5	0.827127
P21964	COMT	0.82592
Q96RK0	CIC	0.822003
O95999	BCL10	0.820585
Q9UHC7	MKRN1	0.820504
Q92785	DPF2	0.820322
Q9H900	ZWILCH	0.813788
Q96EM0	L3HYPDH	0.813402
O96013	PAK4	0.809998
P04080	CSTB	0.808942
Q15599	NHERF2	0.806588
Q15003	NCAPH	0.800708
Q9NWZ8	GEMIN8	0.796923
Q9BV44	THUMPD3	0.796302
P49815	TSC2	0.793634
P58546	MTPN	0.791075
Q15833	STXBP2	0.783301
Q9NNW7	TXNRD2	0.776801
Q15582	TGFBI	0.776751
P49459	UBE2A	0.775862
P84090	ERH	0.774349
P47712	PLA2G4A	0.772143
P86790	CCZ1B	0.77149
Q86U44	METTL3	0.767917
P98170	XIAP	0.767209
O95104	SCAF4	0.765048
Q15370	ELOB	0.763442
Q16775	HAGH	0.75735
P41236	PPP1R2	0.751228
Q9UJ41	RABGEF1	0.749123
Q96F44	TRIM11	0.74813
Q9H3K6	BOLA2; BOLA2B	0.745774
P09417	QDPR	0.744863
Q7L4I2	RSRC2	0.744063
O15031	PLXNB2	0.742779
Q9H0W8	SMG9	0.740811
O94880	PHF14	0.740615
P35244	RPA3	0.736142
Q9NYL2	MAP3K20	0.735573
P22694	PRKACB	0.735073
Q6ZMI0	PPP1R21	0.733027
P02786	TFRC	0.729907
Q9GZT3	SLIRP	0.72937
Q96H79	ZC3HAV1L	0.728714
O75175	CNOT3	0.725515
O94964	SOGA1	0.724992
O95793	STAU1	0.724951
P05121	SERPINE1	0.720066
P07093	SERPINE2	0.71933
Q86VS8	HOOK3	0.71501
Q9Y5Z4	HEBP2	0.714518
Q96CW5	TUBGCP3	0.713853
Q96T23	RSF1	0.713266
O76054	SEC14L2	0.711798
P46783	RPS10	0.711342
Q9Y5Q9	GTF3C3	0.709322
Q8NFH4	NUP37	0.708178
O43617	TRAPPC3	0.704787
Q9Y4P1	ATG4B	0.704518
O75569	PRKRA	0.702801
P53609	PGGT1B	0.702294
Q5VTQ0	TTC39B	0.698904
P09012	SNRPA	0.697132
P25398	RPS12	0.695567
Q15843	NEDD8	0.695254
Q9NVX2	NLE1	0.694869
Q92539	LPIN2	0.692291
Q9BRG1	VPS25	0.692011
Q8N335	GPD1L	0.687471
P16930	FAH	0.687236
P63000	RAC1	0.686857
O15382	BCAT2	0.685712
P29279	CCN2	0.682793
Q9NVM6	DNAJC17	0.682791
P48681	NES	0.678258
Q9Y2Q3	GSTK1	0.6781
Q9Y450	HBS1L	0.673268
Q8TB03	CXorf38	0.670885
Q9UMX5	NENF	0.668702
Q5VW32	BROX	0.66811
Q9Y5X3	SNX5	0.66757
Q9UPQ0	LIMCH1	0.66735
O94808	GFPT2	0.66664
O95379	TNFAIP8	0.665962
P78318	IGBP1	0.665368
Q8NDI1	EHBP1	0.66464
Q8N8Q3	ENDOV	0.663278
O15397	IPO8	0.662601
Q9H694	BICC1	0.661858
Q9BW91	NUDT9	0.656068
Q4G0J3	LARP7	0.655269
O00471	EXOC5	0.654656
Q96Q11	TRNT1	0.654523
O14787	TNPO2	0.651712
Q8IWY9	CDAN1	0.650004
P33981	TTK	0.646009
P62081	RPS7	0.645683
P11177	PDHB	0.642168
Q9GZT4	SRR	0.639487
Q86VM9	ZC3H18	0.639016
P28799	GRN	0.637927
Q9Y2Y0	ARL2BP	0.637921
P11172	UMPS	0.63429
Q9P0L0	VAPA	0.632349
O00422	SAP18	0.630741
Q8TAG9	EXOC6	0.630197
Q9UNP9	PPIE	0.629956
Q6PJ69	TRIM65	0.629734
Q6UXN9	WDR82	0.627734
Q9H173	SIL1	0.627586
Q9NSE4	IARS2	0.625157
P08559	PDHA1	0.622549
Q92574	TSC1	0.621278
Q9UDY4	DNAJB4	0.620857
Q14139	UBE4A	0.619164
A6NDG6	PGP	0.618234
Q96DI7	SNRNP40	0.617209
O15084	ANKRD28	0.617096
Q6P3W7	SCYL2	0.615277
P67870	CSNK2B	0.614724
P09455	RBP1	0.614021
Q99547	MPHOSPH6	0.613327
Q13325	IFIT5	0.611369
Q9UBB5	MBD2	0.609371
Q8IWB7	WDFY1	0.609042
Q96C86	DCPS	0.60877
O00178	GTPBP1	0.60876
Q15363	TMED2	0.608723
Q8WU90	ZC3H15	0.607654
P24534	EEF1B2	0.606286
Q99714	HSD17B10	0.606283
Q9UPY8	MAPRE3	0.606281
Q13501	SQSTM1	0.604751
Q9H1H9	KIF13A	0.602459
P62750	RPL23A	0.601184
Q14161	GIT2	0.598859
Q6I9Y2	THOC7	0.597267
Q8N7H5	PAF1	0.596403
P62847	RPS24	0.594405
Q96P48	ARAP1	0.593005
Q58WW2	DCAF6	0.592529
Q8N3D4	EHBP1L1	0.591896
O14730	RIOK3	0.590189
Q8IYB7	DIS3L2	0.58653
Q99848	EBNA1BP2	0.585912
Q96GG9	DCUN1D1	0.585219
Q9UKD2	MRTO4	0.582674
P14324	FDPS	0.582661
Q96D71	REPS1	0.580388
O95453	PARN	0.576935
O94906	PRPF6	0.576618
Q03405	PLAUR	0.575102
Q9BY42	RTF2	0.574006
Q86VX2	COMMD7	0.571618
O15511	ARPC5	0.570682
O14773	TPP1	0.570671
Q9Y4W2	LAS1L	0.570567
Q86UY8	NT5DC3	0.568584
P60903	S100A10	0.568458
P53582	METAP1	0.567823
P04439	HLA-A	0.56782
Q8NDH3	NPEPL1	0.56756
Q7Z7M9	GALNT5	0.566923
Q13637	RAB32	0.566254
Q16644	MAPKAPK3	0.565342
Q8WXW3	PIBF1	0.564976
Q9NVD7	PARVA	0.564611
Q13557	CAMK2D	0.562479
Q9BW83	IFT27	0.561408
Q96J01	THOC3	0.561138
Q7Z4G4	TRMT11	0.559064
O15061		0.558329
O75815	BCAR3	0.556526
O60879	DIAPH2	0.55639
P46782	RPS5	0.556363
Q01804	OTUD4	0.556104
P39019	RPS19	0.554067
Q9Y333	LSM2	0.55234
Q9HAV7	GRPEL1	0.552061
O15160	POLR1C	0.551988
O95989	NUDT3	0.551946
Q8NFW8	CMAS	0.549581
Q9NQC3	RTN4	0.548706
A4D1P6	WDR91	0.547618
P54725	RAD23A	0.546601
P29466	CASP1	0.544821
P23526	AHCY	0.544394
Q6NZI2	CAVIN1	0.54238
O15145	ARPC3	0.542286
Q8TEQ0	SNX29	0.539303
Q8WTW3	COG1	0.537462
P49902	NT5C2	0.536448
Q7L2E3	DHX30	0.536026
Q7L9L4	MOB1B	0.535436
Q9NZD2	GLTP	0.533533
P60953	CDC42	0.532488
Q99707	MTR	0.530619
Q68CZ2	TNS3	0.529854
O14908	GIPC1	0.528505
O75695	RP2	0.528155
P37198	NUP62	0.526188
Q86UU1	PHLDB1	0.524248
Q12888	TP53BP1	0.523955
Q12974	PTP4A2	0.523694
P42336	PIK3CA	0.520637
Q9Y696	CLIC4	0.520124
P30085	CMPK1	0.519431
Q9HCE1	MOV10	0.519257
Q9P2R7	SUCLA2	0.519246
Q5K651	SAMD9	0.51898
Q15014	MORF4L2	0.516768
O75368	SH3BGRL	0.516418
O75884	RBBP9	0.516107
P61163	ACTR1A	0.515684
Q9Y6W5	WASF2	0.515577
Q8N9Q2	SREK1IP1	0.513299
Q00765	REEP5	0.512778
Q6IPR3	TYW3	0.51216
O94903	PLPBP	0.511777
Q9UNX4	WDR3	0.511057
O43491	EPB41L2	0.510386
P48735	IDH2	0.508982
Q8NBT2		0.507145
O00308	WWP2	0.506365
P61513	RPL37A	0.506308
Q5JVF3	PCID2	0.504896
Q8TCG1	CIP2A	0.50486
Q9Y2B0	CNPY2	0.504429
Q13901	C1D	0.502169
P61758	VBP1	0.501871
Q5TCZ1	SH3PXD2A	0.501278
O60884	DNAJA2	0.500644
Q99426	TBCB	0.500559
Q9Y6K9	IKBKG	0.499362
O43670	ZNF207	0.498644
O14578	CIT	0.49849
Q9UKB1	FBXW11	0.498385
P28715	ERCC5	0.498341
Q9BQ67	GRWD1	0.4983
Q9NZM1	MYOF	0.498161
O75970	MPDZ	0.497548
Q8ND04	SMG8	0.497424
Q8IWS0	PHF6	0.495417
O43815	STRN	0.495331
O00186	STXBP3	0.495258
O43324	EEF1E1	0.494892
Q96FV9	THOC1	0.494801
Q15717	ELAVL1	0.49121
Q16881	TXNRD1	0.489634
Q8N1Q1	CA13	0.489227
Q9NZ52	GGA3	0.488835
O00442	RTCA	0.488414
Q86W26	NLRP10	0.487595
P22061	PCMT1	0.48752
Q13555	CAMK2G	0.486412
Q86US8	SMG6	0.484557
A6NDU8	RIMOC1	0.482906
Q01433		0.482582
P61020	RAB5B	0.482279
Q96J02	ITCH	0.482012
Q6GMV2	SMYD5	0.48144
O60832	DKC1	0.481026
Q9H0E9	BRD8	0.480611
P07203	GPX1	0.480155
Q8N3C0	ASCC3	0.480044
P04792	HSPB1	0.479725
Q8IV50	LYSMD2	0.479519
Q9BTC0	DIDO1	0.479423
Q6UN15	FIP1L1	0.47838
O00170		0.476857
O14920	IKBKB	0.476714
Q9BUR4	WRAP53	0.476578
Q7Z3E5	ARMC9	0.475886
Q9BYV8	CEP41	0.475737
Q9Y3L3	SH3BP1	0.474322
Q9C0C2	TNKS1BP1	0.473753
Q8WXI9	GATAD2B	0.473524
Q05048	CSTF1	0.471767
Q96FJ0	STAMBPL1	0.47171
Q9UM47	NOTCH3	0.471388
Q567U6	CCDC93	0.470711
O76031	CLPX	0.470163
Q96T58	SPEN	0.469985
Q01130	SRSF2	0.469178
O75937	DNAJC8	0.469096
P51946	CCNH	0.469087
Q9H5V9	STEEP1	0.468923
Q9Y3P9	RABGAP1	0.467357
Q9BVJ7	DUSP23	0.466673
O95747	OXSR1	0.466583
Q9NYV4	CDK12	0.466579
P50748	KNTC1	0.465693
Q6STE5	SMARCD3	0.464579
Q9UI10	EIF2B4	0.463741
O00148	DDX39A	0.463162
O43852	CALU	0.463127
P33316	DUT	0.462452
Q969G5	CAVIN3	0.462124
Q9BQS8	FYCO1	0.461963
P45985	MAP2K4	0.461263
P30876	POLR2B	0.460604
P56182	RRP1	0.457818
P68366	TUBA4A	0.457615
O43660	PLRG1	0.457106
Q7Z4W1	DCXR	0.455718
P21281	ATP6V1B2	0.454761
Q8IXQ5	KLHL7	0.454672
O00567	NOP56	0.453688
Q63ZY3	KANK2	0.453191
Q13283	G3BP1	0.452976
Q15208	STK38	0.452473
P51884	LUM	0.452033
Q9UNZ5	C19orf53	0.451913
P11908	PRPS2	0.451783
Q5TFE4	NT5DC1	0.450692
Q9Y295	DRG1	0.450533
P23141	CES1	0.450273
Q9BRT3	MIEN1	0.449676
Q9HAU5	UPF2	0.448879
P40818	USP8	0.448824
P05556	ITGB1	0.448688
Q15742	NAB2	0.447797
Q9H5N1	RABEP2	0.446565
O75843	AP1G2	0.445411
Q07666	KHDRBS1	0.445288
Q9Y4R8	TELO2	0.444718
Q9BX40	LSM14B	0.444682
Q6P1N0	CC2D1A	0.443139
P53680	AP2S1	0.44284
Q96GM5	SMARCD1	0.442332
Q6P158	DHX57	0.441758
Q14966	ZNF638	0.441172
Q99447	PCYT2	0.439531
Q8WU79	SMAP2	0.43949
Q9NWY4	HPF1	0.439343
Q8WV22	NSMCE1	0.437972
Q9BTY7	HGH1	0.437708
Q69YN2	CWF19L1	0.437309
O95425	SVIL	0.436485
Q9BVS4	RIOK2	0.436438
Q96DE0	NUDT16	0.434994
Q5JRX3	PITRM1	0.43499
P20700	LMNB1	0.434915
Q8WX92	NELFB	0.434513
Q99747	NAPG	0.433679
Q9NYI0	PSD3	0.433128
Q8IXH7	NELFCD	0.430719
Q96QG7	MTMR9	0.430022
Q9BZL1	UBL5	0.428883
P28838	LAP3	0.427694
Q9HBM1	SPC25	0.427326
Q969M7	UBE2F	0.427279
Q9C0B7	TANGO6	0.426139
P54652	HSPA2	0.425992
Q8N573	OXR1	0.424273
Q9UGV2	NDRG3	0.424271
Q13561	DCTN2	0.424242
Q2TAY7	SMU1	0.424148
Q07352	ZFP36L1	0.423336
Q15121	PEA15	0.421866
P51149	RAB7A	0.420984
Q12904	AIMP1	0.419539
P52756	RBM5	0.418693
Q9UJV9	DDX41	0.418104
Q5VTE6	ANGEL2	0.417786
Q9NZN3	EHD3	0.416516
Q9UDY8	MALT1	0.415009
Q15287	RNPS1	0.413901
Q14232	EIF2B1	0.413735
Q8IX01	SUGP2	0.413316
P18621	RPL17	0.41325
P23497	SP100	0.412876
P57723	PCBP4	0.41269
Q92541	RTF1	0.412446
P04181	OAT	0.412191
Q96RU3	FNBP1	0.412144
Q8WXA3	RUFY2	0.411271
Q9Y2L1	DIS3	0.411059
P53384	NUBP1	0.410321
Q08379	GOLGA2	0.40942
Q16543	CDC37	0.409204
Q9Y3M8	STARD13	0.407885
Q86V81	ALYREF	0.407181
O75155	CAND2	0.406267
O00566	MPHOSPH10	0.406127
Q8WZ82	OVCA2	0.405271
Q3LXA3	TKFC	0.404637
Q86VN1	VPS36	0.404352
Q5VZ89	DENND4C	0.403527
Q9NX58		0.40304
Q9BZX2	UCK2	0.402904
O95714	HERC2	0.402668
Q9NZU5	LMCD1	0.402628
Q16777	H2AC20	0.4015
Q12979	ABR	0.399992
Q9UG63	ABCF2	0.399435
Q96QZ7	MAGI1	0.399376
Q9NQG5	RPRD1B	0.399012
Q9BXP5	SRRT	0.398998
O43615	TIMM44	0.398487
Q15005	SPCS2	0.398187
Q8IWV7	UBR1	0.397801
Q8NAP3	ZBTB38	0.396484
P55769	SNU13	0.396358
P42356	PI4KA	0.39591
Q14160		0.395655
Q99961	SH3GL1	0.395368
Q9Y2U5	MAP3K2	0.394331
O75376	NCOR1	0.393558
P57081	WDR4	0.39348
Q9Y4I1	MYO5A	0.393405
Q9HBF4	ZFYVE1	0.39281
Q96Q15	SMG1	0.391775
Q9NZI8	IGF2BP1	0.391312
Q9HCS7	XAB2	0.39057
O60716	CTNND1	0.388784
P61247	RPS3A	0.388711
P30043	BLVRB	0.387682
O75909	CCNK	0.38575
Q5JSH3	WDR44	0.38505
Q8TAV0	FAM76A	0.384824
Q13287	NMI	0.384171
Q96PU8	QKI	0.382701
Q86UE8	TLK2	0.382414
P56192	MARS1	0.382297
Q9Y613	FHOD1	0.382058
Q14694	USP10	0.380085
P25440	BRD2	0.379747
P62937	PPIA	0.378098
P33991	MCM4	0.377781
Q86YP4	GATAD2A	0.376792
Q9BVG4	PBDC1	0.376587
Q7L775	EPM2AIP1	0.376297
P62888	RPL30	0.375906
Q96T88	UHRF1	0.37415
P35998	PSMC2	0.373946
Q9NW13	RBM28	0.373944
P43487	RANBP1	0.372333
P30405	PPIF	0.371394
P83436	COG7	0.369845
P31323	PRKAR2B	0.36917
P53367	ARFIP1	0.367938
Q86VI3	IQGAP3	0.367834
P54619	PRKAG1	0.367273
Q15369	ELOC	0.365532
O15379	HDAC3	0.364356
O14777	NDC80	0.363605
P38936	CDKN1A	0.363564
P49959	MRE11	0.360404
Q8IZH2	XRN1	0.359689
Q8TF05	PPP4R1	0.358537
Q13619	CUL4A	0.358128
P98175	RBM10	0.357324
Q96QB1	DLC1	0.35538
P60228	EIF3E	0.354719
Q9BUI4	POLR3C	0.352875
O95613	PCNT	0.352843
Q9H0K1	SIK2	0.352401
O60942	RNGTT	0.352041
Q66K74	MAP1S	0.35124
Q16222	UAP1	0.350607
P45984	MAPK9	0.349333
P30260	CDC27	0.349217
Q6PD74	AAGAB	0.349188
Q9NTI5	PDS5B	0.348818
Q01970	PLCB3	0.348794
Q92889	ERCC4	0.348416
Q9NYB9	ABI2	0.348109
P30048	PRDX3	0.348027
O75586	MED6	0.348007
Q8N6T3	ARFGAP1	0.347567
Q49A26	GLYR1	0.347316
Q08752	PPID	0.347193
Q8NB37	GATD1	0.347076
P63167	DYNLL1	0.346772
Q99633	PRPF18	0.345254
P13693	TPT1	0.343679
Q8N5W9	RFLNB	0.343197
Q9UK59	DBR1	0.342828
P51911	CNN1	0.342515
Q9H0U4	RAB1B	0.341245
O60934	NBN	0.34079
Q9Y3C8	UFC1	0.340745
Q8NBF2	NHLRC2	0.338805
Q9ULP9	TBC1D24	0.338744
Q9P270	SLAIN2	0.337764
P61081	UBE2M	0.337716
Q92871	PMM1	0.337571
Q5T6F2	UBAP2	0.3368
Q9BZ95	NSD3	0.336366
O95630	STAMBP	0.33628
Q13148	TARDBP	0.334857
O95810	CAVIN2	0.333137
Q8WUW1	BRK1	0.331948
O15498	YKT6	0.331079
P25685	DNAJB1	0.330864
Q02218	OGDH	0.329324
P10619	CTSA	0.32907
P13984	GTF2F2	0.329058
P04899	GNAI2	0.328342
P50897	PPT1	0.327194
P34949	MPI	0.327145
P06280	GLA	0.326871
Q92882	OSTF1	0.326656
Q86Y56	DNAAF5	0.325655
Q9NWT1	PAK1IP1	0.325268
O00425	IGF2BP3	0.324957
Q9H6E5	TUT1	0.324639
Q96CB8	INTS12	0.324393
P19883	FST	0.324311
Q9UDY2	TJP2	0.324024
O14772	FPGT	0.323808
Q14C86	GAPVD1	0.323321
Q96KB5	PBK	0.322528
Q86XA9	HEATR5A	0.322256
O43813	LANCL1	0.321195
Q8WVM8	SCFD1	0.320796
Q9Y3B2	EXOSC1	0.319556
Q9Y3V2	RWDD3	0.31949
Q5H9R7	PPP6R3	0.31579
Q96DB5	RMDN1	0.315678
Q9H2P0	ADNP	0.315332
O60493	SNX3	0.314846
Q15126	PMVK	0.314785
Q9NZQ3	NCKIPSD	0.314352
Q86V21	AACS	0.314338
Q9H792	PEAK1	0.314014
P00568	AK1	0.313536
P29353	SHC1	0.313283
P49454	CENPF	0.313117
Q9H1A4	ANAPC1	0.313057
Q7Z4H3	HDDC2	0.312385
Q6NXT1	ANKRD54	0.31227
Q16851	UGP2	0.311723
Q9NQ88	TIGAR	0.311204
P35613	BSG	0.310741
Q8IV38	ANKMY2	0.310323
P40939	HADHA	0.308562
P45877	PPIC	0.306664
Q9UKZ1	CNOT11	0.304898
Q06190	PPP2R3A	0.304301
Q96AX1	VPS33A	0.304267
Q8IZD4	DCP1B	0.303687
P61916	NPC2	0.303498
P49368	CCT3	0.302632
Q7L5Y1	ENOSF1	0.30259
Q9H299	SH3BGRL3	0.301762
P46734	MAP2K3	0.301385
Q9UK45	LSM7	0.301078
O75822	EIF3J	0.300908
O00399	DCTN6	0.300055
Q9HAN9	NMNAT1	0.299916
Q07157	TJP1	0.29775
Q13610	PWP1	0.297514
P61086	UBE2K	0.295555
O94768	STK17B	0.294648
O75821	EIF3G	0.294092
Q15906	VPS72	0.294036
Q7Z3B4	NUP54	0.293664
Q8WYA6	CTNNBL1	0.292629
Q99829	CPNE1	0.292401
P09871	C1S	0.292356
Q9ULC3	RAB23	0.2915
Q9UEW8	STK39	0.291056
P08865	RPSA	0.290684
O75475	PSIP1	0.290412
P46934	NEDD4	0.289779
Q8WUA2	PPIL4	0.28967
P30050	RPL12	0.289638
Q9H3P2	NELFA	0.289203
Q8NE71	ABCF1	0.289057
Q8TEX9	IPO4	0.288932
Q9UHX1	PUF60	0.288158
P07814	EPRS1	0.287497
Q9Y2L9	LRCH1	0.286798
Q96SL4	GPX7	0.286304
O76071	CIAO1	0.286288
Q5TAQ9	DCAF8	0.286122
P34897	SHMT2	0.285957
Q9UGI8	TES	0.285303
Q8N999	RLIG1	0.281765
Q13371	PDCL	0.281614
Q9BYG3	NIFK	0.280743
Q9Y2V7	COG6	0.279864
Q13950	RUNX2	0.279653
Q2TAA2	IAH1	0.279071
Q13347	EIF3I	0.278543
O14979	HNRNPDL	0.27843
Q92542	NCSTN	0.277257
Q04828	AKR1C1	0.276905
P61586	RHOA	0.276189
Q16576	RBBP7	0.275836
Q9NSD9	FARSB	0.275636
Q9Y6D9	MAD1L1	0.274893
Q13049	TRIM32	0.274753
Q9Y2T2	AP3M1	0.274352
Q14185	DOCK1	0.274216
Q15813	TBCE	0.274039
Q99615	DNAJC7	0.271849
Q6P996	PDXDC1	0.271825
P63241	EIF5A	0.270988
P48723	HSPA13	0.270721
P48643	CCT5	0.270557
Q01780	EXOSC10	0.269604
Q86W42	THOC6	0.269473
Q9Y2I7	PIKFYVE	0.269183
Q5VW36		0.268532
Q9NRF9	POLE3	0.266982
Q8NC96	NECAP1	0.265518
Q8WXG6	MADD	0.265238
Q9Y312	AAR2	0.263987
P23193	TCEA1	0.263471
P08579	SNRPB2	0.263284
P62277	RPS13	0.262858
Q06546	GABPA	0.261899
Q96N21	TEPSIN	0.261794
P27708	CAD	0.261092
Q9UK41	VPS28	0.260097
P78344	EIF4G2	0.259581
O00541	PES1	0.258609
Q9Y4K4	MAP4K5	0.257912
Q9HAU0	PLEKHA5	0.257296
Q14764	MVP	0.256936
Q9Y3E1	HDGFL3	0.256803
Q13888	GTF2H2	0.256336
P09960	LTA4H	0.256221
Q9Y263	PLAA	0.255645
O60907	TBL1X	0.253438
P22626	HNRNPA2B1	0.253346
P63220	RPS21	0.253228
P31150	GDI1	0.253156
P62820	RAB1A	0.25312
Q13617	CUL2	0.253062
Q9HAV4	XPO5	0.252148
Q02880	TOP2B	0.251874
P02788	LTF	0.251736
Q6P2P2	PRMT9	0.251356
P35240	NF2	0.251062
P31946	YWHAB	0.250048
Q8IYI6	EXOC8	0.249729
Q96RU2	USP28	0.248913
P25325	MPST	0.248869
Q9GZQ8	MAP1LC3B	0.248826
O60264	SMARCA5	0.248395
O75436	VPS26A	0.248377
Q8N0Z6	TTC5	0.248321
P30626	SRI	0.248165
Q9P2Y5	UVRAG	0.248102
Q9UPY3	DICER1	0.247653
Q14202	ZMYM3	0.247181
Q9NRW7	VPS45	0.246694
P62140	PPP1CB	0.246388
Q96II8	LRCH3	0.245979
Q9UKK3	PARP4	0.245347
Q6IN85	PPP4R3A	0.244693
Q9UBB9	TFIP11	0.243364
Q6IA69	NADSYN1	0.243277
O95219	SNX4	0.242805
Q8N1A6	C4orf33	0.242772
P37108	SRP14	0.242355
P20340	RAB6A	0.242158
Q8NBF6	AVL9	0.242061
Q5T5Y3	CAMSAP1	0.241509
Q13330	MTA1	0.241353
Q9Y5Y2	NUBP2	0.240935
O95983	MBD3	0.239589
P54577	YARS1	0.239126
Q9BZZ5	API5	0.238807
Q8TEQ6	GEMIN5	0.238624
Q96EY4	TMA16	0.238606
Q16698	DECR1	0.238595
O94776	MTA2	0.238433
O95816	BAG2	0.238318
P55010	EIF5	0.238034
P43378	PTPN9	0.237922
Q9UHD1	CHORDC1	0.237631
Q9UBW8	COPS7A	0.237538
Q6UXH8	CCBE1	0.237353
Q9UN37	VPS4A	0.236721
Q8TB52	FBXO30	0.236115
Q5SSJ5	HP1BP3	0.236053
O95071	UBR5	0.235619
Q7L1Q6	BZW1	0.234821
Q9HB07	MYG1	0.234362
Q9BSJ2	TUBGCP2	0.233193
Q8NF91	SYNE1	0.233097
Q6DKJ4	NXN	0.23279
P51452	DUSP3	0.232043
Q9NUJ1	ABHD10	0.23194
Q96AJ9	VTI1A	0.231379
Q9Y547	IFT25	0.231083
Q86U42	PABPN1	0.230896
P78371	CCT2	0.230693
Q7L523	RRAGA	0.23009
Q9Y484	WDR45	0.230035
O43719	HTATSF1	0.229813
P07437	TUBB	0.229281
Q9BY32	ITPA	0.226485
Q9NRX4	PHPT1	0.22614
O00429	DNM1L	0.22524
P48200	IREB2	0.224882
O00410	IPO5	0.224796
P37275	ZEB1	0.224283
Q15054	POLD3	0.224225
Q16643	DBN1	0.224192
Q96GP6	SCARF2	0.223651
Q96EK6	GNPNAT1	0.223547
Q13907	IDI1	0.223324
P20585	MSH3	0.222994
Q05193	DNM1	0.222571
Q96MG7	NSMCE3	0.220849
Q9Y3I0	RTCB	0.220816
Q9BWH6	RPAP1	0.220749
P28300	LOX	0.220599
P51784	USP11	0.219692
Q9BW71	HIRIP3	0.219393
Q86WB0	ZC3HC1	0.219251
Q13185	CBX3	0.218533
Q1KMD3	HNRNPUL2	0.218155
P04424	ASL	0.218153
Q9NUP7	TRMT13	0.217146
P16455	MGMT	0.215967
P38646	HSPA9	0.215882
Q9Y6X3	MAU2	0.21573
P41221	WNT5A	0.214894
Q7Z2T5	TRMT1L	0.214242
Q96DH6	MSI2	0.213483
P36551	CPOX	0.212973
P23396	RPS3	0.212946
Q9UHY1	NRBP1	0.212282
P61923	COPZ1	0.211546
Q9Y265	RUVBL1	0.21085
Q13404	UBE2V1	0.210768
O43592	XPOT	0.21039
Q9Y281	CFL2	0.210378
P50990	CCT8	0.210314
Q96RP9	GFM1	0.210303
Q8TCE6	DENND10	0.210294
Q9NRY5	FAM114A2	0.20975
O14776	TCERG1	0.20968
Q9ULC4	MCTS1	0.209609
Q14767	LTBP2	0.208293
Q9HA64	FN3KRP	0.207767
P49588	AARS1	0.206641
Q66K14	TBC1D9B	0.206395
P09132	SRP19	0.206381
O75400	PRPF40A	0.206235
Q9HA65		0.204302
Q8IYB1	MB21D2	0.20379
Q96EV8	DTNBP1	0.203224
Q9NUU7	DDX19A	0.203082
P07738	BPGM	0.201304
Q13625	TP53BP2	0.201087
O76003	GLRX3	0.199294
Q99459	CDC5L	0.198824
Q15417	CNN3	0.19838
Q8WWY3	PRPF31	0.198081
Q96ER3	SAAL1	0.197315
Q8N1I0	DOCK4	0.197299
Q16512	PKN1	0.197261
Q9BQE3	TUBA1C	0.196797
O43776	NARS1	0.1961
Q8NEZ5	FBXO22	0.19608
Q96DG6	CMBL	0.195858
P36507	MAP2K2	0.195841
P10412	H1-4	0.195523
P18887		0.194686
Q12874	SF3A3	0.194167
Q8TBC4	UBA3	0.193632
Q12906	ILF3	0.19361
Q9NTJ3	SMC4	0.192939
O15294	OGT	0.192556
P35659	DEK	0.191838
Q15642	TRIP10	0.190922
Q7L099	RUFY3	0.190887
P51812	RPS6KA3	0.19069
P48740	MASP1	0.190546
O00534	VWA5A	0.1899
Q13409	DYNC1I2	0.18971
Q8N584	TTC39C	0.189538
O60271	SPAG9	0.188498
Q5VWQ8	DAB2IP	0.188495
Q8N5C7	DTWD1	0.188427
Q92888	ARHGEF1	0.188162
Q8WX93	PALLD	0.188117
Q8IZP0	ABI1	0.188029
P68371	TUBB4B	0.187478
P10515	DLAT	0.187228
Q7Z7K6	CENPV	0.186746
O95819	MAP4K4	0.186726
Q2M3G4	SHROOM1	0.186513
Q2M2I8	AAK1	0.186427
P23919	DTYMK	0.185662
O95801	TTC4	0.185644
P26368	U2AF2	0.185503
P55036	PSMD4	0.185149
Q9UBF2	COPG2	0.184614
Q6NW29	RWDD4	0.184285
O94822	LTN1	0.184216
Q15334	LLGL1	0.183758
O60613	SELENOF	0.183672
P05091	ALDH2	0.183337
Q14152	EIF3A	0.182816
Q9NRL2	BAZ1A	0.182811
Q9UP83	COG5	0.182779
P48163	ME1	0.182299
Q8TAF3	WDR48	0.182103
P19367	HK1	0.181909
O75533	SF3B1	0.181839
Q9UHD8	SEPTIN9	0.181441
P30084	ECHS1	0.181315
P20337	RAB3B	0.181275
P68032	ACTC1	0.181264
Q7Z434	MAVS	0.180195
Q9Y570	PPME1	0.179973
Q8WV24	PHLDA1	0.17966
P48739	PITPNB	0.179604
Q10471	GALNT2	0.178467
Q6UX04	CWC27	0.177884
P63279	UBE2I	0.177611
P04083	ANXA1	0.177379
P22033	MMUT	0.177304
O00299	CLIC1	0.177205
Q9UJF2	RASAL2	0.176941
Q96KG9	SCYL1	0.176639
P43246	MSH2	0.176469
Q9HBK9	AS3MT	0.17589
Q16763	UBE2S	0.175699
O43447	PPIH	0.175293
Q8IWC1	MAP7D3	0.17508
Q13227	GPS2	0.17473
P61019	RAB2A	0.174355
P18031	PTPN1	0.174199
Q5NDL2	EOGT	0.173936
Q13614	MTMR2	0.173275
Q9BTE6	AARSD1	0.17323
Q99704	DOK1	0.171972
P62841	RPS15	0.171499
P46777	RPL5	0.171205
O75367	H2afy; H2AFY; LOC100466888; LOC101338325; LOC101381952; LOC101564704; LOC102987354; LOC103079324; LOC103663804; LOC105869993; LOC106989149; LOC109250833; LOC110591142; LOC111141291; LOC111182462; LOC112404331; LOC112625777; LOC112815157; LOC112861289; LOC112917035; LOC113928700; LOC114891795; LOC115516119; LOC116529369; LOC116750637; MACROH2A1	0.170482
Q4V9L6	TMEM119	0.170439
Q8TDM6	DLG5	0.170091
O60763	USO1	0.169978
Q9HB71	CACYBP	0.169929
Q9H9G7	AGO3	0.169532
P07902	GALT	0.169488
P68104	EEF1A1	0.169445
P78537	BLOC1S1	0.169336
P07910	HNRNPC	0.16871
Q8IYD1	GSPT2	0.168364
Q15233	NONO	0.168315
P50583	NUDT2	0.168222
Q13451	FKBP5	0.168065
P49354	FNTA	0.168001
Q9UI12	ATP6V1H	0.167812
Q9NWT6	HIF1AN	0.167777
Q7L5Y9	MAEA	0.166572
Q9HAU4	SMURF2	0.165878
Q9Y266	NUDC	0.165638
Q7Z2W4	ZC3HAV1	0.165533
Q9UMZ2	SYNRG	0.165523
Q14376	GALE	0.165516
Q96BN8	OTULIN	0.165424
O14879	IFIT3	0.164811
Q9Y606	PUS1	0.163471
P07996	THBS1	0.162877
O15344	MID1	0.162844
P15927	RPA2	0.162133
Q9NXH9	TRMT1	0.162084
Q9NYL9	TMOD3	0.162057
Q9UBV8	PEF1	0.161699
O60701	UGDH	0.161489
Q9H2H8	PPIL3	0.160806
Q52LW3	ARHGAP29	0.16061
Q9H4A4	RNPEP	0.160466
P55084	HADHB	0.15996
P36543	ATP6V1E1	0.159607
Q12788	TBL3	0.159532
Q8N6R0	METTL13	0.159292
Q9Y296	TRAPPC4	0.158922
Q6PD62	CTR9	0.15874
Q9UBB4	ATXN10	0.158501
O43175	PHGDH	0.158244
P46108	CRK	0.158034
P52657	GTF2A2	0.158005
Q5T200	ZC3H13	0.157813
O00213	APBB1	0.157493
O43809	NUDT21	0.156987
Q99973	TEP1	0.156908
P52294	KPNA1	0.156671
Q15046	KARS1	0.15659
P14550	AKR1A1	0.15657
P63151	PPP2R2A	0.156257
P12004	PCNA	0.154849
Q9UL63	MKLN1	0.15484
Q12824	SMARCB1	0.154372
O75935	DCTN3	0.15408
Q15434	RBMS2	0.153864
Q8N108	MIER1	0.153844
P20042	EIF2S2	0.15382
Q9Y3B4	SF3B6	0.15358
Q9Y6B6	SAR1B	0.153086
Q9UQB8	BAIAP2	0.152585
Q96PZ0	PUS7	0.152581
Q9BS26	ERP44	0.152564
Q6XUX3	DSTYK	0.152431
Q5JRA6	MIA3	0.152122
Q92599	SEPTIN8	0.152098
Q9UKG1	APPL1	0.151697
P18754	RCC1	0.15108
Q12931	TRAP1	0.151076
P21359	NF1	0.150945
O95487	SEC24B	0.150733
P16152	CBR1	0.150715
P20339	RAB5A	0.150599
O94855	SEC24D	0.150342
Q92614	MYO18A	0.150312
Q15773	MLF2	0.150223
Q9NRL3	STRN4	0.150071
Q96CG8	CTHRC1	0.149834
Q8IWR0	ZC3H7A	0.149417
Q96I99	SUCLG2	0.149259
Q9Y230	RUVBL2	0.148877
Q6VY07	PACS1	0.148529
O15259	NPHP1	0.14841
Q9UNH7	SNX6	0.148218
Q9Y6R0	NUMBL	0.14778
P30414	NKTR	0.146429
Q53EL6	PDCD4	0.146371
P62195	PSMC5	0.146023
O43896	KIF1C	0.145987
P35221	CTNNA1	0.145434
Q8N6M0	OTUD6B	0.143608
Q12996	CSTF3	0.143445
P52907	CAPZA1	0.143413
Q07889	SOS1	0.1433
Q5SRE5	NUP188	0.143295
Q9Y3Q8	TSC22D4	0.143293
Q99836	MYD88	0.142624
P83731	RPL24	0.142584
Q9Y6A4	CFAP20	0.142465
Q8WUM0	NUP133	0.14246
Q06830	PRDX1	0.142024
Q9UH65	SWAP70	0.14123
Q32P28	P3H1	0.140647
Q9NSV4	DIAPH3	0.140305
P49137	MAPKAPK2	0.139828
Q04206	RELA	0.138771
P55265	ADAR	0.138361
O43390	HNRNPR	0.137787
O14579	COPE	0.137212
P53999	SUB1	0.136819
Q8IWV8	UBR2	0.136712
Q96IU4	ABHD14B	0.136291
P12268	IMPDH2	0.136259
Q16181	SEPTIN7	0.136177
Q01459	CTBS	0.135026
P23258	TUBG1	0.134839
Q14137	BOP1	0.133755
P35268	RPL22	0.133269
Q9H4A6	GOLPH3	0.132704
P30419	NMT1	0.131899
Q9H1Z4		0.131327
Q53GS9	USP39	0.131249
Q9UPT5	EXOC7	0.131099
Q9H788	SH2D4A	0.131013
O00273	DFFA	0.13064
P49585	PCYT1A	0.13056
Q9NR50	EIF2B3	0.129748
Q99614	TTC1	0.129476
P42566	EPS15	0.12919
Q9H2J4	PDCL3	0.128516
Q96CW1	AP2M1	0.127806
P19388	POLR2E	0.127495
P67775	PPP2CA	0.127438
P35790	CHKA	0.127017
Q13564	NAE1	0.126537
Q96A65	EXOC4	0.126366
Q15437	SEC23B	0.125917
Q9H8H0	NOL11	0.125046
P57737	CORO7	0.124908
P60520	GABARAPL2	0.124654
Q13177	PAK2	0.12417
P50747	HLCS	0.124159
Q9Y4A5	TRRAP	0.12348
P48507	GCLM	0.123094
P51692	STAT5B	0.122855
Q9BW27	NUP85	0.122755
Q16539	MAPK14	0.12226
Q01518	CAP1	0.122149
Q8NEU8	APPL2	0.122061
P36639		0.121961
Q9NZB2	FAM120A	0.121632
P63244	RACK1	0.121536
P15121	AKR1B1	0.121475
Q9Y4F1	FARP1	0.121203
Q9P289	STK26	0.120101
O95155	UBE4B	0.11975
O14841	OPLAH	0.119692
O75794	CDC123	0.119379
Q9C0D3	ZYG11B	0.119313
Q00534	CDK6	0.119179
Q9H3H3	C11orf68	0.118926
Q6DD88	ATL3	0.118422
P07355	ANXA2	0.117699
Q93034	CUL5	0.117526
Q6P2Q9	PRPF8	0.116881
Q12830	BPTF	0.116648
Q13155	AIMP2	0.116278
Q7LBR1	CHMP1B	0.116025
P17980	PSMC3	0.115503
Q9Y3D8	AK6	0.11542
Q96PU4	UHRF2	0.115027
P11047	LAMC1	0.115001
O95149	SNUPN	0.114669
Q9NYJ8	TAB2	0.114562
P49916	LIG3	0.114429
P53041	PPP5C	0.114254
Q6P1Q9	METTL2B	0.112742
P49441	INPP1	0.112705
P09110	ACAA1	0.112214
Q9NRF8	CTPS2	0.111988
P14866	HNRNPL	0.111289
Q9HD67	MYO10	0.111198
Q9NY12	GAR1	0.111193
Q9Y546	LRRC42	0.111089
Q7Z392	TRAPPC11	0.111076
P35580	MYH10	0.110267
Q15907	RAB11B	0.10937
Q15397	PUM3	0.109201
P40222	TXLNA	0.108685
Q92841	DDX17	0.108136
Q96SB4	SRPK1	0.108075
P61326	MAGOH	0.107679
P53597	SUCLG1	0.107674
Q9UBB6	NCDN	0.107362
Q13620	CUL4B	0.107332
P61769	B2M	0.107279
Q8WUP2	FBLIM1	0.107046
Q9UNE7	STUB1	0.105999
O43488	AKR7A2	0.105943
P30040	ERP29	0.105582
P36915	GNL1	0.105508
Q92896	GLG1	0.105098
P50552	VASP	0.105041
P62241	RPS8	0.104767
O14981	BTAF1	0.104552
O00462	MANBA	0.10433
P06493	CDK1	0.103905
Q9ULU4	ZMYND8	0.103721
Q8IVD9	NUDCD3	0.103607
P49792	RANBP2	0.103409
Q7Z7E8	UBE2Q1	0.102716
P49419	ALDH7A1	0.102573
Q9P0V9	SEPTIN10	0.102221
Q5T6V5	QNG1	0.10172
Q5VYK3	ECPAS	0.101001
P29536	LMOD1	0.100642
Q9NVZ3	NECAP2	0.100617
Q9H444	CHMP4B	0.100507
P27797	CALR	0.0997459
O00487	PSMD14	0.099199
Q96C01	FAM136A	0.0989867
Q9UBS8	RNF14	0.097475
Q13547	HDAC1	0.0973453
P30041	PRDX6	0.097279
Q14004	CDK13	0.097195
Q8N653	LZTR1	0.0970638
Q04637	EIF4G1	0.096452
Q8TD16	BICD2	0.0963034
Q14690	PDCD11	0.0955506
Q9BZG1	RAB34	0.0955499
Q9NZN4	EHD2	0.0953804
Q9BUF5	TUBB6	0.0953558
Q15048	LRRC14	0.0951791
O95671	ASMTL	0.0950964
Q96CN9	GCC1	0.0950774
P55210	CASP7	0.0938764
Q13247	SRSF6	0.0938205
P42224	STAT1	0.0935384
P52735	VAV2	0.0934661
Q14344	GNA13	0.0934382
P04632	CAPNS1	0.0931578
P30153	PPP2R1A	0.0907376
Q9NQW6	ANLN	0.0905165
Q9BZF9	UACA	0.0899075
P35568	IRS1	0.0893084
P01034	CST3	0.0888974
Q16513	PKN2	0.0887853
Q96BY6	DOCK10	0.0887222
Q00341	HDLBP	0.0884809
P22087	FBL	0.0884766
O00267	SUPT5H	0.0880794
P13010	XRCC5	0.0880183
Q9UBQ7	GRHPR	0.0879123
Q99538	LGMN	0.0875602
Q02040	AKAP17A	0.0869733
Q9UPU7	TBC1D2B	0.0868846
P50395	GDI2	0.0868648
Q8TDH9	BLOC1S5	0.0864329
P25686	DNAJB2	0.0863844
Q9UJX4	ANAPC5	0.0857059
Q96AY3	FKBP10	0.085354
Q13418	ILK	0.0845608
O75817	POP7	0.0841579
O75044	SRGAP2	0.0841144
Q99832	CCT7	0.084019
Q16836	HADH	0.0837919
Q53H96	PYCR3	0.0835217
P12277	CKB	0.0830604
P17858	PFKL	0.0828424
O14497	ARID1A	0.0824099
Q86UV5	USP48	0.0823897
Q14240	EIF4A2	0.0811288
Q9UBC2	EPS15L1	0.0807877
Q9Y371	SH3GLB1	0.0807503
Q8N163	CCAR2	0.0804941
Q96BH1	RNF25	0.0802803
P29692	EEF1D	0.0802679
Q13596	SNX1	0.0801446
Q03252	LMNB2	0.0789683
P55268	LAMB2	0.0784829
Q9Y2X3	NOP58	0.0784007
O95273	CCNDBP1	0.078169
P49756	RBM25	0.0780564
Q86U86	PBRM1	0.0780019
O95376	ARIH2	0.0776349
Q9UQ80	PA2G4	0.0775438
P11586	MTHFD1	0.0772546
P78362	SRPK2	0.0769171
Q92499	DDX1	0.0767088
Q14692	BMS1	0.076621
O15067	PFAS	0.0765595
Q15257	PTPA	0.0764532
Q86TX2	ACOT1	0.0762905
P49257	LMAN1	0.0757572
Q03426	MVK	0.0756346
Q15020	SART3	0.0753969
P68400	CSNK2A1	0.0753004
Q9NRV9	HEBP1	0.0752073
O75792	RNASEH2A	0.074909
P51965	UBE2E1	0.0748374
Q96FW1	OTUB1	0.074662
A6NHR9	SMCHD1	0.0741578
Q9H892	TTC12	0.0739848
O75131	CPNE3	0.0738324
Q16186	ADRM1	0.0737828
Q13308	PTK7	0.0734276
Q9H000	MKRN2	0.0730048
Q16610	ECM1	0.0728687
Q6NVY1	HIBCH	0.0727132
P24941	CDK2	0.0726429
Q4KMP7	TBC1D10B	0.0725518
O75369	FLNB	0.0723841
Q00653	NFKB2	0.0723702
Q4LE39	ARID4B	0.072069
Q9BVP2	GNL3	0.0712392
O43823	AKAP8	0.0711281
Q12797	ASPH	0.0711257
Q9H488	POFUT1	0.0707278
Q7LBC6	KDM3B	0.0705543
Q01201	RELB	0.0694099
Q6P2C8	MED27	0.0688822
Q9UJ68	MSRA	0.0688731
P60981	DSTN	0.0688659
O95777	LSM8	0.0685812
Q15643	TRIP11	0.0672314
Q13509	TUBB3	0.0668214
P29144	TPP2	0.0664732
Q9BYT8	NLN	0.0658558
P42226	STAT6	0.0654761
Q8TDX7	NEK7	0.0653342
Q9Y314	NOSIP	0.0652495
P15880	RPS2	0.0651962
Q7Z478	DHX29	0.0641159
Q15238	PSG5	0.0640058
Q96F10	SAT2	0.064004
Q9UNF1	MAGED2	0.062321
Q9Y6K8	AK5	0.0622431
P49418	AMPH	0.0621416
Q9Y6M1	IGF2BP2	0.06091
P31751	AKT2	0.0605219
P31939	ATIC	0.0602293
P48556	PSMD8	0.0600644
O95905	ECD	0.0594494
P27144	AK4	0.0592379
P62070	RRAS2	0.0585841
Q6ICG6	KIAA0930	0.0584355
P23284	PPIB	0.0583825
Q9H944	MED20	0.0577972
Q13190	STX5	0.05747
Q7Z4Q2	HEATR3	0.0574271
P49662	CASP4	0.0563736
Q92616		0.0555107
Q9H9T3	ELP3	0.0555068
Q9H6T3	RPAP3	0.0550126
P13639	EEF2	0.0546765
Q15691	MAPRE1	0.0531614
Q9NPI1	BRD7	0.0527377
Q6PKG0	LARP1	0.0525436
P35579	MYH9	0.0520942
Q9Y2G5	POFUT2	0.0518671
P62805	H4C1; H4C11; H4C12; H4C13; H4C14; H4C15; H4C16; H4C2; H4C3; H4C4; H4C5; H4C6; H4C8; H4C9	0.0512764
P19174	PLCG1	0.0512734
O14530	TXNDC9	0.051034
P13489	RNH1	0.050963
Q9H223	EHD4	0.0508762
Q96SU4	OSBPL9	0.050668
Q13895	BYSL	0.0502481
Q96JJ3	ELMO2	0.0499306
O14795	UNC13B	0.0494319
Q99996	AKAP9	0.0489452
Q9H3U1	UNC45A	0.0483883
P29590	PML	0.0483534
P62256	UBE2H	0.0480547
P05198	EIF2S1	0.0480011
O95361	TRIM16	0.0474618
Q9ULV4	CORO1C	0.0470413
O43156	TTI1	0.0468037
Q9Y4L1	HYOU1	0.0467255
Q8IWW6	ARHGAP12	0.045487
Q96RT1	ERBIN	0.0452309
Q4VCS5	AMOT	0.044733
P53004	BLVRA	0.0445413
Q92973	TNPO1	0.0443233
O14972	VPS26C	0.044161
Q9UIA9	XPO7	0.0439313
Q10570	CPSF1	0.0438879
P62829	RPL23	0.0432867
Q15637	SF1	0.0421198
Q8WVD5	RNF141	0.0419874
Q92562	FIG4	0.0411122
Q9Y5B9	SUPT16H	0.0408928
P42695	NCAPD3	0.0407972
Q9BTC8	MTA3	0.0406463
O95340	PAPSS2	0.0401842
P50135	HNMT	0.04003
Q96C23	GALM	0.0393662
Q9Y597	KCTD3	0.0392148
P57740	NUP107	0.0388285
Q8WYP5	AHCTF1	0.0387491
Q13573	SNW1	0.0386404
Q8TC07	TBC1D15	0.0381834
P33993	MCM7	0.0380564
Q8N1G4	LRRC47	0.0380538
Q8TAT6	NPLOC4	0.0377725
P11388	TOP2A	0.0374273
P61764	STXBP1	0.0373132
O60504	SORBS3	0.0369397
Q14258	TRIM25	0.036575
Q8TAQ2	SMARCC2	0.0364269
P11021	HSPA5	0.0358531
P52209	PGD	0.035728
Q8IX04	UEVLD	0.0356382
P36578	RPL4	0.0348478
Q9H410	DSN1	0.034813
Q8IYM9	TRIM22	0.0343481
Q15042	RAB3GAP1	0.0343103
Q9H4M9	EHD1	0.0342271
O15226	NKRF	0.0337141
P41091	EIF2S3	0.0335066
Q13952	NFYC	0.0332635
Q02809	PLOD1	0.0331286
P14868	DARS1	0.0328159
P61024	CKS1B	0.0326509
Q13042	CDC16	0.0317618
P40938	RFC3	0.0314012
P14735	IDE	0.0310234
Q13151	HNRNPA0	0.0309745
Q9Y262	EIF3L	0.0308355
Q9GZZ9	UBA5	0.0307518
P55060	CSE1L	0.030636
O95985	TOP3B	0.0303927
Q6P179	ERAP2	0.0297667
P42704	LRPPRC	0.029439
Q9Y6D6	ARFGEF1	0.0292622
Q13425	SNTB2	0.0292194
P18085	ARF4	0.028983
Q99439	CNN2	0.0282266
O15027	SEC16A	0.0281809
Q13188	STK3	0.0280636
O60645	EXOC3	0.027942
Q53S08	RAB6D	0.0277551
O94875	SORBS2	0.0274064
P49321	NASP	0.0272184
P26038	MSN	0.0270097
Q13191	CBLB	0.02691
Q9UIV1	CNOT7	0.0264611
Q01968	OCRL	0.0264435
Q9UNM6	PSMD13	0.0261415
Q9UHL4	DPP7	0.0250855
Q13838	DDX39B	0.0249935
Q5VTR2	RNF20	0.0249391
Q9H9A5	CNOT10	0.0228082
O94913	PCF11	0.0226951
P10644	PRKAR1A	0.0221589
Q9NQ48	LZTFL1	0.022086
Q9UER7	DAXX	0.0216769
Q14566	MCM6	0.0216047
P17844	DDX5	0.0209387
O43426	SYNJ1	0.0208924
Q92734	TFG	0.0204773
Q9GZZ1	NAA50	0.0199059
P27448	MARK3	0.0198792
O14757	CHEK1	0.0197489
Q13045	FLII	0.0197434
Q92900	UPF1	0.0196417
Q9Y305	ACOT9	0.0195351
Q04917	YWHAH	0.0192696
Q9UKM9	RALY	0.0188002
P40261	NNMT	0.0181164
Q9NW64	RBM22	0.0180901
P61006	RAB8A	0.0177461
Q6P1J9	CDC73	0.0176884
Q96AB6	NTAN1	0.0173632
P38606	ATP6V1A	0.0167332
Q9H1D9	POLR3F	0.0164561
Q13200	PSMD2	0.0161565
Q9Y646	CPQ	0.0157914
Q9Y6Q2	STON1	0.015257
P07686	HEXB	0.0143896
P53621	COPA	0.0138173
P52888	THOP1	0.0136512
O95347	SMC2	0.0136063
Q14669	TRIP12	0.0135525
P47756	CAPZB	0.0135229
P05388	RPLP0	0.0134665
O75886	STAM2	0.0129233
Q9BZE9	ASPSCR1	0.012496
P31146	CORO1A	0.0121243
Q9NV70	EXOC1	0.012034
Q9Y5P4	CERT1	0.0114766
Q15398	DLGAP5	0.0112538
Q7KZF4	SND1	0.0110521
Q7Z6B7	SRGAP1	0.0108486
P41240	CSK	0.0107079
P16401	H1-5	0.0105476
P24928	POLR2A	0.0104087
P40121	CAPG	0.00987966
P10768	ESD	0.0097735
Q6P5R6	RPL22L1	0.00960627
Q6IBS0	TWF2	0.00960488
O43379	WDR62	0.0091391
Q53EZ4	CEP55	0.00892189
P28161	GSTM2	0.00884851
Q99816	TSG101	0.00881106
P46060	RANGAP1	0.00873283
P60709	ACTB	0.00848974
Q86XI2	NCAPG2	0.00830384
P08243	ASNS	0.0080949
Q9BT78	COPS4	0.00791068
Q9C0J8	WDR33	0.00777246
O75396		0.00755433
Q8N543	OGFOD1	0.00751352
P25705	ATP5F1A	0.00702041
Q06210	GFPT1	0.00630858
P46063	RECQL	0.00578644
P61970	NUTF2	0.00552897
Q15436	SEC23A	0.00527335
Q8WXF1	PSPC1	0.00523341
O75348	ATP6V1G1	0.00484811
P40925	MDH1	0.00451422
Q9NSC5	HOMER3	0.00415304
P51665	PSMD7	0.00408605
Q99719	SEPTIN5	0.00362944
Q15811	ITSN1	0.00345977
Q9H2D6	TRIOBP	0.00323038
Q96MX6	DNAAF10	0.00301185
Q9NR19	ACSS2	0.00298223
P52292	KPNA2	0.00297692
Q10567		0.00292712
Q7Z3J2	VPS35L	0.002748
Q14671	PUM1	0.00249981
P52789	HK2	0.00201309
Q6VMQ6	ATF7IP	0.00155165
Q8N8S7	ENAH	0.00079117
Q8NI36	WDR36	0.000311811
Q8IX12	CCAR1	-2.25475e-05
P05455	SSB	-0.000189533
Q8WVT3	TRAPPC12	-0.000573474
Q9UIJ7	AK3	-0.00059504
Q14195	DPYSL3	-0.00112236
P35270	SPR	-0.00213626
Q5TEC6	H3-7	-0.00224315
Q00610	CLTC	-0.00235141
Q3YEC7	RABL6	-0.00247123
P42285	MTREX	-0.00256831
Q9Y5K8	ATP6V1D	-0.00321729
P46940	IQGAP1	-0.0032831
Q9H0C8	ILKAP	-0.00344098
Q9P2I0	CPSF2	-0.00399112
O14907	TAX1BP3	-0.00450534
Q9Y6W3	CAPN7	-0.0051328
Q9NXV6	CDKN2AIP	-0.00545764
O15305	PMM2	-0.00565662
Q9Y6U3	SCIN	-0.00619145
Q9NP79	VTA1	-0.00678634
P18074	ERCC2	-0.00725128
O43924	PDE6D	-0.00731493
P30154	PPP2R1B	-0.00753986
Q12792	TWF1	-0.00760735
P17987	TCP1	-0.00794623
Q13630	GFUS	-0.00804439
Q9UIC8	LCMT1	-0.0090895
Q9BQ39	DDX50	-0.00911125
Q13043	STK4	-0.0100461
P62424	RPL7A	-0.01049
Q96T76	MMS19	-0.0115527
P36873	PPP1CC	-0.0115853
P48444	ARCN1	-0.0118992
P62917	RPL8	-0.0122021
Q96SW2	CRBN	-0.0122902
O75764	TCEA3	-0.0124234
Q9Y6E2	BZW2	-0.0128765
P50454	SERPINH1	-0.0130367
Q9NR28	DIABLO	-0.0130975
Q9UIG0	BAZ1B	-0.0132171
P41227	NAA10	-0.0132194
Q7Z3U7	MON2	-0.0136449
Q9Y678	COPG1	-0.0138743
P51178	PLCD1	-0.0141148
Q14008	CKAP5	-0.0148963
Q9P2J5	LARS1	-0.0151429
P57764	GSDMD	-0.0153361
Q5GLZ8	HERC4	-0.0155102
P45974	USP5	-0.0160217
Q9HCE5	METTL14	-0.0164215
Q8IWT0	ZBTB8OS	-0.0171042
O15530	PDPK1	-0.0172831
Q15018	ABRAXAS2	-0.0177913
Q99986	VRK1	-0.0182288
Q05086	UBE3A	-0.0182415
O43264	ZW10	-0.0187264
P62269	RPS18	-0.0190601
P43686	PSMC4	-0.01926
Q53T59	HS1BP3	-0.0196095
Q8IUD2	ERC1	-0.0199811
P40227	CCT6A	-0.0203165
Q9Y5X1	SNX9	-0.0206217
P33176	KIF5B	-0.0208149
Q5T447	HECTD3	-0.0209476
P54578	USP14	-0.0212788
Q92598	HSPH1	-0.0214788
Q08AM6	VAC14	-0.0216218
Q9BQE5		-0.022051
P52306	RAP1GDS1	-0.0225889
Q01995	TAGLN	-0.0228122
Q9UBU8	MORF4L1	-0.023053
O76074	PDE5A	-0.0231356
Q14257	RCN2	-0.0237823
Q06203	PPAT	-0.0238612
Q9GZR2	REXO4	-0.0240507
P49189	ALDH9A1	-0.0251442
Q53HC9	EIPR1	-0.0254869
Q9NTK5	OLA1	-0.0255576
Q92609	TBC1D5	-0.0261611
Q14919	DRAP1	-0.0262421
Q9UBS4	DNAJB11	-0.0268504
O60443	GSDME	-0.0270965
Q00839	HNRNPU	-0.0271294
O95861	BPNT1	-0.0271846
P62191	PSMC1	-0.0282151
Q8IUR0	TRAPPC5	-0.0282427
Q5T8P6	RBM26	-0.028609
P52948	NUP98	-0.0291183
Q9NR30	DDX21	-0.0292657
Q14155	ARHGEF7	-0.0294579
P20936	RASA1	-0.0298603
Q9H8Y8	GORASP2	-0.0307579
P11413	G6PD	-0.031487
P37802	TAGLN2	-0.0325578
P31749	AKT1	-0.0326479
P27694	RPA1	-0.0327052
O60568	PLOD3	-0.0327346
O60684	KPNA6	-0.0328673
Q9UID3	VPS51	-0.0343273
Q2TAL8	QRICH1	-0.0344523
P08758	ANXA5	-0.0348042
O43172	PRPF4	-0.0349496
Q460N5	PARP14	-0.035007
Q9Y3I1	FBXO7	-0.0350091
P19474	TRIM21	-0.0353107
Q8WWM7	ATXN2L	-0.0353757
Q63HN8	RNF213	-0.0356829
Q2NL82	TSR1	-0.0361908
P50213	IDH3A	-0.0363533
Q9BPX3	NCAPG	-0.0364521
Q8WUM4	PDCD6IP	-0.0365025
Q02241	KIF23	-0.0369774
Q14204	DYNC1H1	-0.038056
Q9NYU2	UGGT1	-0.0383041
O15372	EIF3H	-0.0385113
Q01085	TIAL1	-0.0386679
Q8TD19	NEK9	-0.0386807
Q9H2M9	RAB3GAP2	-0.0388299
O00505	KPNA3	-0.0388354
P06733	ENO1	-0.0394122
P62266	RPS23	-0.0397091
Q8ND56	LSM14A	-0.0401049
P09884	POLA1	-0.0401523
P50991	CCT4	-0.0403207
Q08AD1	CAMSAP2	-0.0409332
P85037	FOXK1	-0.0409711
O75351	VPS4B	-0.0413872
Q9NSK0	KLC4	-0.0418009
P62263	RPS14	-0.0419878
Q93008	USP9X	-0.0420727
Q9HAD4	WDR41	-0.0422103
Q13435	SF3B2	-0.0422848
P60866	RPS20	-0.0425672
P51532	SMARCA4	-0.0433576
Q99627	COPS8	-0.0433989
Q9Y2X7	GIT1	-0.0434161
P12956	XRCC6	-0.043626
Q96TA1	NIBAN2	-0.0438203
Q15382	RHEB	-0.0443599
Q15746	MYLK	-0.044548
O14744	PRMT5	-0.0446852
Q09472	EP300	-0.0447415
Q6PGP7	SKIC3	-0.0447568
P80217	IFI35	-0.0450138
Q8WWI1	LMO7	-0.0453187
Q06278	AOX1	-0.0457572
P32456	GBP2	-0.0459252
P11441	UBL4A	-0.0460773
Q9UN86	G3BP2	-0.0464312
O95373	IPO7	-0.0474399
Q14166	TTLL12	-0.0477155
Q9NR46	SH3GLB2	-0.0479139
Q9Y3T9	NOC2L	-0.048001
Q13144	EIF2B5	-0.0483445
P35606	COPB2	-0.048691
Q6WCQ1	MPRIP	-0.0489081
Q7Z6K5	ARPIN	-0.0489493
Q9NZM5	NOP53	-0.049026
P60842	EIF4A1	-0.0492104
P22102	GART	-0.0494315
Q5UIP0	RIF1	-0.0497457
Q86VW0	SESTD1	-0.0499336
P43490	NAMPT	-0.0510239
Q9NY93	DDX56	-0.0511601
P61026	RAB10	-0.0518506
Q12872	SFSWAP	-0.0520765
Q99460	PSMD1	-0.0524938
Q05209	PTPN12	-0.0525702
Q9Y2K2	SIK3	-0.052737
P52788	SMS	-0.0527497
Q13490	BIRC2	-0.0532109
Q15029	EFTUD2	-0.0532672
P30520	ADSS2	-0.0535488
O75116	ROCK2	-0.0536011
Q05655	PRKCD	-0.0542526
Q9BV20	MRI1	-0.0543411
Q01081	U2AF1	-0.0543456
Q15459	SF3A1	-0.054582
Q96BJ3	AIDA	-0.0546628
Q9Y2H0	DLGAP4	-0.0550376
Q9NS86	LANCL2	-0.0555114
O75688	PPM1B	-0.0556418
Q9BW62	KATNAL1	-0.0557313
Q8TBX8	PIP4K2C	-0.0559925
P35914	HMGCL	-0.0561637
P19387	POLR2C	-0.0562009
Q13263	TRIM28	-0.0568029
Q15008	PSMD6	-0.0575942
Q15751	HERC1	-0.0577302
Q9P016	THYN1	-0.05775
Q9P253	VPS18	-0.057917
Q86X27	RALGPS2	-0.0582744
P61960	UFM1	-0.058357
Q9NW82	WDR70	-0.0586061
P28340	POLD1	-0.0591392
Q8TBB5	KLHDC4	-0.0591504
Q7L5N1	COPS6	-0.0600385
Q9NZT2	OGFR	-0.0600514
P52630	STAT2	-0.0603268
Q15181	PPA1	-0.0607319
Q9Y3E7	CHMP3	-0.0612592
P40123	CAP2	-0.0613522
Q9UBQ0	VPS29	-0.0614265
P21333	FLNA	-0.0616368
Q9NQW7	XPNPEP1	-0.0622089
O43143	DHX15	-0.0628878
O00401	WASL	-0.0631579
P37837	TALDO1	-0.0631993
Q9Y6G9	DYNC1LI1	-0.0633216
Q15147	PLCB4	-0.0633956
P51991	HNRNPA3	-0.0639657
Q9Y496	KIF3A	-0.0640039
P21399	ACO1	-0.0640867
P10809	HSPD1	-0.0641365
P15311	EZR	-0.06434
Q9C0C9	UBE2O	-0.0645527
O96019	ACTL6A	-0.065009
P17655	CAPN2	-0.065253
[truncated: 1,827 more rows]
